# Supplementary material for: Epidemiological Features of Infectious Diseases in Children and Adolescents: A Population-Based Observational Study in Shandong Province, China, 2013–2017
Source: Children (Basel). 2024 Mar 5;11(3):309. doi: 10.3390/children11030309 (PMC10968946; doi:10.3390/children11030309)
Supplement: Supplementary file 1 [file children-11-00309-s001.zip]

Archive with 1 entries (1 files):
- children-2850466-supplementary.pdf
